# Supplementary material for: Failure to detect functional transfer of active K-Ras protein from extracellular vesicles into recipient cells in culture
Source: PLoS One. 2018 Sep 7;13(9):e0203290. doi: 10.1371/journal.pone.0203290 (PMC6128481; doi:10.1371/journal.pone.0203290)
Supplement: S1 Table — (XLSX) [file pone.0203290.s004.xlsx]

## Sheet: Values graphed Fig 2B
Time (h)	0 g/ml							2 g/ml							10 g/ml
24	35112.7	34965	31051	31051	37088	19551	19551	36147.3	34822.7	26528	24567.3	36372.8	17782.7	16592	35264.3	35514	26254.3	16764.7	35924.5	18926	20227.3
48	35248	35185.7	32075.7	32075.7	35289.8	33397.7	33397.7	37123	35674.3	34467.7	33964.7	37107.8	32068	31550.7	36343.7	36880.3	35073.7	34243.7	36102.8	32498.7	31545.3
72	31116	31445.7	32275	32275	36923.8	36434.7	36434.7	34334	32699.7	37225.3	37153	39638.8	34940	34679.3	33825.7	34038.3	38175.7	37762.3	38867	35263.7	34241
90	30003	31590	28019	28019	31964	33718.7	33718.7	35060.7	33622.7	34107.7	34499.7	35584.8	32248.3	31849	34793.7	35256.3	35429	35168	34839.8	32549.3	31385.7

## Sheet: Values graphed Fig S3
Time (h)	0 g/ml							2 g/ml							10 g/ml
24	35112.7	34965	31051	31051	37088	19551	19551	36147.3	34822.7	26528	24567.3	36372.8	17782.7	16592	35264.3	35514	26254.3	16764.7	35924.5	18926	20227.3

## Sheet: Values graphed Fig 2C
Time (h)	0 g/ml							2 g/ml							10 g/ml
90	30003	31590	28019	28019	31964	33718.7	33718.7	35060.7	33622.7	34107.7	34499.7	35584.8	32248.3	31849	34793.7	35256.3	35429	35168	34839.8	32549.3	31385.7

## Sheet: Mean values
ug/ml exos	hr after exos addition	24	48	72	90	Fraction increase in average background subtracted value at 90 hr
0		35112.7	35248	31116	30003
0		34965	35185.7	31445.7	31590
0		31051	32075.7	32275	28019
0		31051	32075.7	32275	28019
0		37088	35289.8	36923.8	31964
0		19551	33397.7	36434.7	33718.7
0		19551	33397.7	36434.7	33718.7
average		29767.1	33810	33843.5	31004.6
2		36147.3	37123	34334	35060.7
2		34822.7	35674.3	32699.7	33622.7
2		26528	34467.7	37225.3	34107.7
2		24567.3	33964.7	37153	34499.7
2		36372.8	37107.8	39638.8	35584.8
2		17782.7	32068	34940	32248.3
2		16592	31550.7	34679.3	31849
average		27544.7	34565.2	35810	33853.2	0.0918776
10		35264.3	36343.7	33825.7	34793.7
10		35514	36880.3	34038.3	35256.3
10		26254.3	35073.7	38175.7	35429
10		16764.7	34243.7	37762.3	35168
10		35924.5	36102.8	38867	34839.8
10		18926	32498.7	35263.7	32549.3
10		20227.3	31545.3	34241	31385.7
average		26982.2	34669.7	36024.8	34203.1	0.103162
