# Supplementary material for: Failure to detect functional transfer of active K-Ras protein from extracellular vesicles into recipient cells in culture
Source: PLoS One. 2018 Sep 7;13(9):e0203290. doi: 10.1371/journal.pone.0203290 (PMC6128481; doi:10.1371/journal.pone.0203290)
Supplement: S2 Table — (XLSX) [file pone.0203290.s005.xlsx]

## Sheet: 042815-itga5
Name	I.I.(K Counts)	subt bkg
nLuc-HA-K-Ras-WT wcl	4.01	0.37
nLuc-HA-K-Ras-G12D wcl	4.03	0.42
nLuc-HA-K-Ras-WT exo	4.07	0.47
nLuc-HA-K-Ras-G12D exo	3.95	0.39
nLuc-HA-K-Ras-WT wcl-bkg	3.64
nLuc-HA-K-Ras-G12D wcl-bkg	3.61
nLuc-HA-K-Ras-WT exo -bkg	3.6
nLuc-HA-K-Ras-G12D exo -bkg	3.56
Name=name of K-Ras fusion stably expressed in U87MG
I.I.(K Counts)=intensities for Odyssey Infrared Imaging system - from outlined bands on immunoblots
bkg=background; background of same size and shape as band of interest; I.I. counts were subtracted from I.I. counts for the band of interest
wcl=whole cell lysate
wc=whole cell
exo=exosomes
subt=subtract

## Sheet: 050515-itga5
Name	I.I.(K Counts)	subt bkg
nLuc-HA-K-Ras-WT wcl	4.39	0.41
nLuc-HA-K-Ras-G12D wcl	4.2	0.57
nLuc-HA-K-Ras-WT exo	4.01	0.2
nLuc-HA-K-Ras-G12D exo	4.54	0.75
nLuc-HA-K-Ras-WT wcl-bkg	3.98
nLuc-HA-K-Ras-G12D wcl-bkg	3.63
nLuc-HA-K-Ras-WT exo -bkg	3.81
nLuc-HA-K-Ras-G12D exo -bkg	3.79
Name=name of K-Ras fusion stably expressed in U87MG
I.I.(K Counts)=intensities for Odyssey Infrared Imaging system - from outlined bands on immunoblots
bkg=background; background of same size and shape as band of interest; I.I. counts were subtracted from I.I. counts for the band of interest
wcl=whole cell lysate
wc=whole cell
exo=exosomes
subt=subtract

## Sheet: WC-norm-factors
Whole cell (wc) signals were multiplied by these factors to normalize for cell number on blots
Date	wc signal is from this # cells	exosome signal is from this # cells	Factor to correct for cell # loading differences (multiply wc signals by this)
2015-04-28	150000	21384000	142.56
2015-05-05	150000	35112000	234.08
													22100000

## Sheet: nLuc-HA-K-Ras release %
Date	Name	I.I.(K Counts)	subt bkg	itga5 bkg subt values	norm to itga5 bkg subt values	norm to itga5 bkg subt values	Name	% released to exos	average of 2 for % released to exos
2015-04-28	nLuc-HA-K-Ras-WT wcl	6.56	4.25	0.37	11.4865	1637.51
2015-04-28	nLuc-HA-K-Ras-G12D wcl	6.25	4.07	0.42	9.69048	1381.47
2015-04-28	nLuc-HA-K-Ras-WT exo	2.57	0.73	0.47	1.55319	1.55319	Flag-K-Ras-WT	0.0948506	0.0792374
2015-04-28	nLuc-HA-K-Ras-G12D exo	2.7	0.87	0.39	2.23077	2.23077	Flag-K-Ras-G12D	0.161477	0.104429
2015-04-28	nLuc-HA-K-Ras-WT wcl-bkg	2.31
2015-04-28	nLuc-HA-K-Ras-G12D wcl-bkg	2.18
2015-04-28	nLuc-HA-K-Ras-WT exo -bkg	1.84
2015-04-28	nLuc-HA-K-Ras-G12D exo -bkg	1.83
2015-05-05	nLuc-HA-K-Ras-WT wcl	7.56	4.68	0.41	11.4146	2671.94
2015-05-05	nLuc-HA-K-Ras-G12D wcl	7.02	4.18	0.57	7.33333	1716.59
2015-05-05	nLuc-HA-K-Ras-WT exo	1.65	0.34	0.2	1.7	1.7	Flag-K-Ras-WT	0.0636242
2015-05-05	nLuc-HA-K-Ras-G12D exo	2.53	0.61	0.75	0.813333	0.813333	Flag-K-Ras-G12D	0.0473808
2015-05-05	nLuc-HA-K-Ras-WT wcl-bkg	2.88
2015-05-05	nLuc-HA-K-Ras-G12D wcl-bkg	2.84
2015-05-05	nLuc-HA-K-Ras-WT exo -bkg	1.31
2015-05-05	nLuc-HA-K-Ras-G12D exo -bkg	1.92
Name=name of K-Ras fusion stably expressed in U87MG
I.I.(K Counts)=intensities for Odyssey Infrared Imaging system - from outlined bands on immunoblots
bkg=background; background of same size and shape as band of interest; I.I. counts were subtracted from I.I. counts for the band of interest
wcl=whole cell lysate
wc=whole cell
exo=exosomes
subt=subtract
norm=normalized
