# Supplementary material for: Failure to detect functional transfer of active K-Ras protein from extracellular vesicles into recipient cells in culture
Source: PLoS One. 2018 Sep 7;13(9):e0203290. doi: 10.1371/journal.pone.0203290 (PMC6128481; doi:10.1371/journal.pone.0203290)
Supplement: S3 Table — (XLSX) [file pone.0203290.s006.xlsx]

## Sheet: 052115-itga5
Name	I.I.(K Counts)	subt bkg
WT-wcl	1.99	0.16
G12D-wcl	1.98	0.41
WT-exo	2.37	0.69
G12D-exo	2.44	0.8
WT-wcl-bkg	1.83
G12D-wcl-bkg	1.57
WT-exo-bkg	1.68
G12D-exo-bkg	1.64
Name=name of K-Ras fusion stably expressed in U87MG
I.I.(K Counts)=intensities for Odyssey Infrared Imaging system - from outlined bands on immunoblots
bkg=background; background of same size and shape as band of interest; I.I. counts were subtracted from I.I. counts for the band of interest
wcl=whole cell lysate
wc=whole cell
exo=exosomes
subt=subtract

## Sheet: 052915-itga5
Name	I.I.(K Counts)	subt bkg		Shape Area	Channel	Concentration	Raw Int. Intensity	Avg. Intensity	Probability	Pixels	Width	Height	Shape	Center X	Center Y	Description	Background	Bkgd Method	Analysis	Project	Scan
WT-wcl	2.41	0.57		15.06	800	n/a	83846	159.71	0	525	35	15	Rectangle	63	92	Rectangle	0	User-Defined	2a-alix-680-itga5-800-quant	a-alix-680-itga5-800-b-ras-800-flag-680-1-2	2015-06-04-150935
G12D-wcl	2.29	0.45		15.06	800	n/a	79866	152.13	0	525	35	15	Rectangle	152	84	Rectangle	0	User-Defined	2a-alix-680-itga5-800-quant	a-alix-680-itga5-800-b-ras-800-flag-680-1-2	2015-06-04-150935
WT-exo	2.25	0.86		11.19	800	n/a	78326	200.84	0	390	26	15	Rectangle	450	59	Rectangle	0	User-Defined	2a-alix-680-itga5-800-quant	a-alix-680-itga5-800-b-ras-800-flag-680-1-2	2015-06-04-150935
G12D-exo	3.12	1.22		15.49	800	n/a	108870	201.61	0	540	36	15	Rectangle	542	52	Rectangle	0	User-Defined	2a-alix-680-itga5-800-quant	a-alix-680-itga5-800-b-ras-800-flag-680-1-2	2015-06-04-150935
bkg-wcl*	1.84			15.06	800	n/a	64154	122.2	0	525	35	15	Rectangle	110	227	Rectangle	0	User-Defined	2a-alix-680-itga5-800-quant	a-alix-680-itga5-800-b-ras-800-flag-680-1-2	2015-06-04-150935
WT-exo-bkg	1.39			11.19	800	n/a	48481	124.31	0	390	26	15	Rectangle	454	151	Rectangle	0	User-Defined	2a-alix-680-itga5-800-quant	a-alix-680-itga5-800-b-ras-800-flag-680-1-2	2015-06-04-150935
G12D-exo-bkg	1.9			15.49	800	n/a	66393	122.95	0	540	36	15	Rectangle	546	144	Rectangle	0	User-Defined	2a-alix-680-itga5-800-quant	a-alix-680-itga5-800-b-ras-800-flag-680-1-2	2015-06-04-150935
Name=name of K-Ras fusion stably expressed in U87MG
I.I.(K Counts)=intensities for Odyssey Infrared Imaging system - from outlined bands on immunoblots
bkg=background; background of same size and shape as band of interest; I.I. counts were subtracted from I.I. counts for the band of interest
wcl=whole cell lysate
wc=whole cell
exo=exosomes
subt=subtract
*Note: one background band box was sufficient for Flag-K-Ras WT wcl and Flag-K-Ras G12D wcl samples since boxes were the same size and shape

## Sheet: 061115-itga5
Name	I.I.(K Counts)	subt bkg
Flag-K-Ras-WT-wcl	7.76	2.66
Flag-K-Ras-G12D-wcl	6.57	2.6
Flag-K-Ras-WT-exo	3.58	0.74
Flag-K-Ras-G12D-exo	3.81	0.97
bkg-exo*	2.84
Flag-K-Ras-WT-wcl-bkg	5.1
Flag-K-Ras-G12D-wcl-bkg	3.97
Name=name of K-Ras fusion stably expressed in U87MG
I.I.(K Counts)=intensities for Odyssey Infrared Imaging system - from outlined bands on immunoblots
bkg=background; background of same size and shape as band of interest; I.I. counts were subtracted from I.I. counts for the band of interest
wcl=whole cell lysate
wc=whole cell
exo=exosomes
subt=subtract
*Note: one background band box was sufficient for Flag-K-Ras WT exo and Flag-K-Ras G12D exo samples since boxes were the same size and shape

## Sheet: WC-norm-factors
Whole cell (wc) signals were multiplied by these factors to normalize for cell number on blots
Date	wc signal is from this # cells	exosome signal is from this # cells	Factor to correct for cell # loading differences (multiply wc signals by this)
2015-05-21	40000	21621600	540.54
2015-05-29	40000	23600000	590
2015-06-11	50000	1.14365e+07	228.73

## Sheet: Flag-K-Ras release %
Date	Name	I.I.(K Counts)	subt bkg	itga5 bkg subt values	norm to itga5 bkg subt values	normalize wcl signal to exo signal for itga5 norm values	Decimal of wc signal in exos	Name	% Flag-K-Ras released from wc to exos	average of 3 for % released to exos
2015-05-21	Flag-K-Ras-WT-wcl	4.07	2.9	0.16	18.125	9797.29	0.000458571	Flag-K-Ras-WT	0.0458571	0.192321
2015-05-21	Flag-K-Ras-G12D-wcl	18.59	17.18	0.41	41.9024	22649.9	0.0011766	Flag-K-Ras-G12D	0.11766	0.132978
2015-05-21	Flag-K-Ras-WT-exo	4	3.1	0.69	4.49275	4.49275
2015-05-21	Flag-K-Ras-G12D-exo	23.41	21.32	0.8	26.65	26.65
2015-05-21	Flag-K-Ras-WT-wcl-bkg	1.17
2015-05-21	Flag-K-Ras-G12D-wcl-bkg	1.41
2015-05-21	Flag-K-Ras-WT-exo-bkg	0.9
2015-05-21	Flag-K-Ras-G12D-exo-bkg	2.09
2015-05-29	Flag-K-Ras-WT-wcl	4.78	3.32	0.57	5.82456	3436.49	0.0022772	Flag-K-Ras-WT	0.22772
2015-05-29	Flag-K-Ras-G12D-wcl	19.49	17.9	0.45	39.7778	23468.9	0.0010118	Flag-K-Ras-G12D	0.10118
2015-05-29	Flag-K-Ras-WT-exo	8.27	6.73	0.86	7.82558	7.82558
2015-05-29	Flag-K-Ras-G12D-exo	31.54	28.97	1.22	23.7459	23.7459
2015-05-29	Flag-K-Ras-WT-wcl-bkg	1.46
2015-05-29	Flag-K-Ras-G12D-wcl-bkg	1.59
2015-05-29	Flag-K-Ras-WT-exo-bkg	1.54
2015-05-29	Flag-K-Ras-G12D-exo-bkg	2.57
2015-06-11	Flag-K-Ras-WT-wcl	4.05	2.59	2.66	0.973684	222.711	0.00303387	Flag-K-Ras-WT	0.303387
2015-06-11	Flag-K-Ras-G12D-wcl	25.13	23.1	2.6	8.88462	2032.18	0.00180092	Flag-K-Ras-G12D	0.180092
2015-06-11	Flag-K-Ras-WT-exo	1.47	0.5	0.74	0.675676	0.675676
2015-06-11	Flag-K-Ras-G12D-exo	4.67	3.55	0.97	3.65979	3.65979
2015-06-11	Flag-K-Ras-WT-wcl-bkg	1.46
2015-06-11	Flag-K-Ras-G12D-wcl-bkg	2.03
2015-06-11	Flag-K-Ras-WT-exo-bkg	0.97
2015-06-11	Flag-K-Ras-G12D-exo-bkg	1.12
Name=name of K-Ras fusion stably expressed in U87MG
I.I.(K Counts)=intensities for Odyssey Infrared Imaging system - from outlined bands on immunoblots
bkg=background; background of same size and shape as band of interest; I.I. counts were subtracted from I.I. counts for the band of interest
wcl=whole cell lysate
wc=whole cell
exo=exosomes
subt=subtract
norm=normalized
